# Supplementary material for: The Shape of Human Red Blood Cells Suspended in Autologous Plasma and Serum
Source: Cells. 2022 Jun 16;11(12):1941. doi: 10.3390/cells11121941 (PMC9222013; doi:10.3390/cells11121941)
Supplement: Supplementary file 1 [file cells-11-01941-s001.zip]

Archive with 18 entries (14 files):
- cells-1742284-supplementary/
- cells-1742284-supplementary/Document S1 - Supplmentary information.pdf
- cells-1742284-supplementary/Documents S2-S6/
- cells-1742284-supplementary/Documents S2-S6/cells-1742284 - Suppl. Document S2.pdf
- cells-1742284-supplementary/Documents S2-S6/cells-1742284 - Suppl. Document S3.pdf
- cells-1742284-supplementary/Documents S2-S6/cells-1742284 - Suppl. Document S4.pdf
- cells-1742284-supplementary/Documents S2-S6/cells-1742284 - Suppl. Document S5.pdf
- cells-1742284-supplementary/Documents S2-S6/cells-1742284 - Suppl. Document S6.pdf
- cells-1742284-supplementary/movies/
- cells-1742284-supplementary/movies/Movie S1.albumin.avi
- cells-1742284-supplementary/movies/Movie S2.random.avi
- cells-1742284-supplementary/Raw Data/
- cells-1742284-supplementary/Raw Data/aggregate.dat.zip
- cells-1742284-supplementary/Raw Data/liste1long.zip
- cells-1742284-supplementary/Raw Data/liste1wide.zip
- cells-1742284-supplementary/Raw Data/liste8.zip
- cells-1742284-supplementary/Raw Data/plotliste.zip
- cells-1742284-supplementary/Raw Data/readMe
