# Supplementary material for: The Shape of Human Red Blood Cells Suspended in Autologous Plasma and Serum
Source: Cells. 2022 Jun 16;11(12):1941. doi: 10.3390/cells11121941 (PMC9222013; doi:10.3390/cells11121941)
Supplement: Supplementary file 1 [file cells-11-01941-s001.zip › cells-1742284-supplementary/Raw Data/readMe]

liste1long:			-----------rectangle------------
			CellNr 	rimLeft 	major axis	rimRight
			1      	2	 		3			4

liste1wide:			----------rectangle-------------
			CellNr 	rimLeft 	minor axis	rimRight
			1      	2	 		3			4

liste8:
CellNr "long"/"wide"	GVminLeft	pixelminLeft	GVmax	pixelmax	GVminRight	pixelminRight
1      2				3			4				5		6			7			8

aggregate.dat:					          					-----------ellipse-----------
CellNr  area  meanGV  minGV  maxGV  X_center	Y_center  	major axis	minor axis	angle
1		2     3	      4      5 	    6			7			8			9			10

plotliste:	CellNr	area(µm²)  aspect ratio		THR_long/THR_wide	THR_average  	mean transmittance  	rimThicknessRatioLong	rimThicknessRatioWide
			1		2          3				4					5				6		      			7						8
